# Supplementary material for: Effect of Oxygen Vacancy on the Conduction Modulation Linearity and Classification Accuracy of Pr0.7Ca0.3MnO3 Memristor
Source: Nanomaterials (Basel). 2021 Oct 12;11(10):2684. doi: 10.3390/nano11102684 (PMC8538184; doi:10.3390/nano11102684)
Supplement: Supplementary file 1 [file nanomaterials-11-02684-s001.zip]

Archive with 1 entries (1 files):
- nanomaterials-1387858-supplementary.pdf
